# Supplementary material for: Association of NOD1, CXCL16, STAT6 and TLR4 gene polymorphisms with Malaysian patients with Crohn’s disease
Source: PeerJ. 2016 Mar 31;4:e1843. doi: 10.7717/peerj.1843 (PMC4824893; doi:10.7717/peerj.1843)
Supplement: Supplemental Information 9 [file peerj-04-1843-s009.xlsx]

## Sheet: CD patients
	No.	Identifier	Ethnic	NOD1 rs2075820		CXCL16 rs2277680		STAT6 rs324015		TLR4 rs4986791
				A1	A2	A1	A2	A1	A2	A1	A2
	1	CD01	Indian	G	G	G	A	G	A	C	C
	2	CD02	Indian	G	A	G	A	G	G	C	C
	3	CD03	Malay	G	A	G	G	G	G	C	C
	4	CD04	Indian	G	A	A	A	A	A	C	C
	5	CD05	Chinese	G	A	A	A	G	G	C	C
	6	CD06	Indian	G	A	A	A	G	G	C	T
	7	CD08	Chinese	G	A	A	A	G	A	C	C
	8	CD09	Indian	G	G	G	A	A	A	C	C
	9	CD10	Indian	G	A	G	A	G	G	C	T
	10	CD11	Chinese	G	A	G	A	G	A	C	C
	11	CD12	Chinese	G	A	G	A	A	A	C	C
	12	CD13	Malay	G	A	G	A	G	G	C	C
	13	CD14	Malay	G	G	A	A	G	G	C	T
	14	CD15	Chinese	G	G	G	G	G	A	C	C
	15	CD16	Malay	A	A	G	G	G	G	C	C
	16	CD17	Indian	G	G	A	A	G	A	C	T
	17	CD18	Malay	G	A	G	A	G	A	C	C
	18	CD19	Chinese	G	A	G	G	A	A	C	C
	19	CD20	Indian	G	G	G	A	G	G	C	C
	20	CD21	Indian	G	A	G	A	G	G	C	C
	21	CD22	Indian	G	A	G	G	G	G	C	T
	22	CD23	Chinese	G	A	A	A	G	A	C	C
	23	CD24	Indian	G	A	A	A	G	G	C	T
	24	CD25	Indian	G	A	A	A	G	G	C	C
	25	CD26	Malay	G	G	G	G	G	A	C	T
	26	CD27	Indian	G	A	A	A	A	A	C	T
	27	CD28	Malay	A	A	A	A	G	A	C	C
	28	CD29	Chinese	G	A	G	A	G	A	C	C
	29	CD30	Malay	G	G	G	G	G	A	C	T
	30	CD31	Malay	G	G	G	A	G	G	C	T
	31	CD32	Indian	G	G	G	A	G	A	C	T
	32	CD33	Indian	G	A	G	A	G	A	C	C
	33	CD34	Chinese	G	A	G	A	G	A	C	C
	34	CD35	Indian	G	A	G	A	G	G	C	C
	35	CD36	Malay	G	G	G	A	G	A	C	C
	36	CD37	Indian	G	A	G	A	G	G	T	T
	37	CD38	Malay	G	A	A	A	G	A	C	C
	38	CD39	Chinese	G	G	A	A	A	A	C	C
	39	CD40	Indian	G	A	G	A	G	A	C	C
	40	CD41	Indian	G	A	G	G	G	A	C	C
	41	CD42	Malay	G	G	G	A	A	A	C	T
	42	CD43	Chinese	G	G	G	G	G	G	C	C
	43	CD44	Malay	G	A	G	A	G	A	C	C
	44	CD45	Indian	G	A	G	A	G	G	C	T
	45	CD46	Chinese	G	A	G	A	A	A	C	C
	46	CD47	Malay	G	A	G	G	A	A	C	C
	47	CD48	Indian	G	A	G	G	G	G	C	C
	48	CD49	Indian	G	A	A	A	G	A	C	T
	49	CD50	Chinese	G	G	G	A	G	A	C	C
	50	CD51	Malay	G	G	G	A	G	G	C	C
	51	CD52	Chinese	G	G	A	A	G	G	C	C
	52	CD53	Chinese	G	G	A	A	A	A	C	C
	53	CD54	Indian	G	A	G	G	G	A	C	C
	54	CD55	Chinese	G	G	G	G	G	A	C	C
	55	CD56	Indian	G	A	G	A	G	A	C	C
	56	CD57	Indian	G	G	G	G	G	G	C	C
	57	CD58	Indian	G	G	G	G	G	A	C	T
	58	CD59	Chinese	G	G	A	A	G	G	C	C
	59	CD60	Chinese	G	A	A	A	G	A	C	C
	60	CD61	Indian	A	A	G	G	G	A	C	C
	61	CD62	Chinese	G	G	G	G	A	A	C	C
	62	CD63	Indian	G	A	G	G	G	G	C	C
	63	CD64	Indian	G	G	G	A	A	A	C	C
	64	CD65	Malay	G	G	G	A	G	A	C	T
	65	CD66	Chinese	G	A	A	A	G	G	C	C
	66	CD67	Indian	G	A	G	A	G	A	C	C
	67	CD68	Chinese	G	A	G	A	G	A	C	C
	68	CD69	Chinese	G	G	A	A	G	A	C	C
	69	CD70	Indian	G	A	G	A	G	A	C	C
	70	CD71	Indian	G	A	A	A	G	A	C	C
	71	CD72	Malay	G	A	G	G	G	A	C	T
	72	CD73	Indian	A	A	G	A	G	G	C	C
	73	CD74	Indian	G	A	G	A	A	A	C	T
	74	CD75	Chinese	G	A	G	A	A	A	C	C
	75	CD76	Chinese	A	A	G	G	G	A	C	C
	76	CD77	Chinese	G	G	G	A	G	A	C	C
	77	CD78	Chinese	G	G	G	A	G	A	C	C
	78	CD79	Indian	G	G	G	A	G	A	C	C
	79	CD80	Indian	G	G	A	A	G	A	C	C
	80	CD81	Indian	G	A	G	A	G	G	C	C
	81	CD82	Indian	G	G	G	A	G	G	C	T
	82	CD83	Malay	G	A	A	A	G	A	C	C
	83	CD84	Malay	G	G	G	G	G	G	C	C
	84	CD85	Malay	G	G	G	A	G	A	C	C
	85	CD86	Chinese	G	A	G	A	G	A	C	C

## Sheet: Controls
	No.	Identifier	Ethnic	NOD1 rs2075820		CXCL16 rs2277680		STAT6 rs324015		TLR4 rs4986791
				A1	A2	A1	A2	A1	A2	A1	A2
	1	C018	Malay	G	A	A	A	A	G	C	T
	2	C020	Malay	G	G	A	A	G	G	C	C
	3	C022	Indian	G	A	A	A	A	G	C	C
	4	C023	Malay	G	A	G	G	A	G	C	C
	5	C024	Malay	G	A	G	G	A	G	C	C
	6	C032	Malay	G	G	G	A	A	A	C	C
	7	C034	Malay	G	G	G	A	G	G	C	C
	8	C038	Malay	A	A	G	G	G	G	C	C
	9	C053	Indian	G	A	G	A	A	G	C	T
	10	C054	Indian	A	A	G	G	G	G	C	T
	11	C063	Chinese	G	G	A	A	A	A	C	C
	12	C066	Malay	G	G	A	A	A	G	C	C
	13	C076	Indian	G	G	A	A	G	G	C	C
	14	C12	Chinese	G	A	A	A	G	G	C	C
	15	C131	Malay	G	G	A	A	A	A	C	C
	16	C136	Malay	G	G	G	A	A	G	C	C
	17	C14	Chinese	G	A	G	A	A	G	C	C
	18	C140	Malay	G	A	A	A	G	G	C	C
	19	C145	Malay	G	A	G	A	A	A	C	C
	20	C147	Malay	G	A	G	A	G	G	C	C
	21	C155	Malay	G	A	G	A	A	G	C	C
	22	C159	Indian	G	G	A	A	A	G	C	C
	23	C16	Chinese	G	A	G	G	G	G	C	C
	24	C161	Indian	G	A	A	A	A	A	C	C
	25	C163	Malay	G	G	G	A	A	G	C	C
	26	C165	Malay	G	A	G	G	A	G	C	C
	27	C168	Malay	G	A	G	A	G	G	C	C
	28	C176	Indian	A	A	G	A	G	G	C	C
	29	C177	Malay	G	G	G	A	G	G	C	C
	30	C189	Malay	G	G	G	A	A	G	C	C
	31	C191	Malay	G	G	G	A	G	G	C	C
	32	C192	Malay	G	A	A	A	A	G	C	C
	33	C194	Chinese	G	G	G	A	G	G	C	C
	34	C196	Chinese	G	A	A	A	A	G	C	C
	35	C198	Chinese	G	G	A	A	A	G	C	C
	36	C200	Chinese	G	G	A	A	A	G	C	C
	37	C201	Chinese	G	G	G	A	G	G	C	C
	38	C214	Chinese	G	G	G	A	A	A	C	C
	39	C218	Chinese	G	G	A	A	A	G	C	C
	40	C222	Chinese	G	G	G	A	A	G	C	C
	41	C234	Chinese	G	A	A	A	G	G	C	C
	42	C240	Chinese	G	A	A	A	A	G	C	C
	43	C251	Chinese	G	G	G	A	A	A	C	C
	44	C273	Chinese	G	G	A	A	A	G	C	C
	45	C332	Malay	G	G	A	A	A	A	C	C
	46	C345	Malay	G	A	G	A	G	G	C	C
	47	C346	Malay	G	G	A	A	A	G	C	C
	48	C347	Malay	G	A	A	A	A	G	C	C
	49	C348	Malay	G	A	G	A	A	A	C	C
	50	C349	Indian	G	A	G	A	A	A	C	C
	51	C350	Malay	G	A	G	A	G	G	C	C
	52	C352	Malay	G	A	G	A	A	G	C	C
	53	C353	Malay	G	A	A	A	A	G	C	C
	54	C356	Malay	G	G	G	A	G	G	C	C
	55	C357	Malay	G	G	G	A	G	G	C	C
	56	C358	Malay	G	G	G	A	G	G	C	C
	57	C359	Malay	G	A	G	G	A	G	C	C
	58	C365	Malay	G	A	A	A	A	G	C	C
	59	C366	Malay	G	A	G	A	A	A	C	C
	60	C369	Malay	A	A	G	A	A	A	C	C
	61	C371	Malay	G	G	G	A	A	A	C	C
	62	C374	Indian	A	A	G	A	A	G	C	C
	63	C375	Malay	G	G	A	A	A	G	C	C
	64	C376	Malay	A	A	A	A	G	G	C	C
	65	C378	Malay	G	G	G	A	A	G	C	C
	66	C379	Indian	G	G	G	A	A	G	C	C
	67	C388	Indian	G	A	G	G	A	G	C	C
	68	C390	Indian	G	A	G	G	A	G	C	C
	69	C392	Indian	G	A	A	A	A	A	C	T
	70	C393	Indian	G	A	G	A	A	G	C	C
	71	C396	Indian	G	A	G	A	A	G	C	C
	72	C401	Indian	A	A	G	A	A	G	C	T
	73	C402	Indian	G	A	G	G	A	G	C	C
	74	C403	Indian	G	A	G	G	A	G	C	T
	75	C406	Chinese	G	G	A	A	G	G	C	C
	76	C415	Chinese	G	A	G	A	G	G	C	C
	77	C424	Chinese	G	G	G	A	A	G	C	C
	78	C435	Chinese	G	A	G	A	A	A	C	C
	79	C439	Indian	G	A	G	G	G	G	C	T
	80	C445	Chinese	G	A	G	A	G	G	C	C
	81	C453	Chinese	G	G	G	A	A	A	C	C
	82	C455	Chinese	G	A	G	A	G	G	C	C
	83	C457	Chinese	G	A	G	A	A	A	C	C
	84	C459	Chinese	A	A	G	A	A	G	C	C
	85	C461	Chinese	G	A	G	A	A	A	C	C
	86	C465	Chinese	G	A	G	A	A	G	C	C
	87	C467	Chinese	G	A	G	A	A	G	C	C
	88	C476	Chinese	G	A	A	A	A	G	C	C
	89	C478	Chinese	G	G	G	A	G	G	C	C
	90	C479	Chinese	G	G	A	A	A	G	C	C
	91	C480	Chinese	G	A	G	A	A	A	C	C
	92	C481	Chinese	G	G	A	A	A	G	C	C
	93	C485	Chinese	G	G	G	A	G	G	C	C
	94	C486	Chinese	G	A	A	A	A	G	C	C
	95	C487	Chinese	G	G	A	A	A	G	C	C
	96	C490	Chinese	G	A	G	G	A	A	C	C
	97	C492	Chinese	G	A	G	A	A	A	C	C
	98	C495	Chinese	G	A	G	A	A	G	C	C
	99	C496	Chinese	G	A	A	A	G	G	C	C
	100	C500	Chinese	A	A	A	A	A	A	C	C
	101	C501	Indian	G	A	G	G	A	A	C	T
	102	C502	Chinese	G	G	G	A	G	G	C	C
	103	C506	Chinese	A	A	G	A	A	A	C	C
	104	C507	Indian	G	G	A	A	A	A	C	C
	105	C508	Chinese	G	A	G	A	A	A	C	C
	106	C509	Chinese	G	G	G	G	A	A	C	C
	107	C511	Indian	G	A	G	A	A	G	C	C
	108	C512	Chinese	G	G	G	A	A	G	C	C
	109	C513	Chinese	G	A	G	G	A	A	C	C
	110	C52	Chinese	A	A	A	A	A	G	C	C
	111	C520	Chinese	G	G	A	A	G	G	C	C
	112	C522	Indian	G	G	G	G	G	G	C	C
	113	C524	Chinese	G	G	G	G	G	G	C	C
	114	C525	Chinese	G	G	G	A	A	A	C	C
	115	C526	Chinese	A	A	G	A	G	G	C	C
	116	C53	Chinese	G	A	G	A	G	G	C	C
	117	C532	Chinese	G	G	A	A	A	G	C	C
	118	C533	Indian	G	A	A	A	A	G	C	T
	119	C535	Indian	G	A	G	G	A	G	C	C
	120	C536	Indian	G	G	G	G	A	G	C	C
	121	C538	Indian	G	A	G	A	G	G	C	T
	122	C54	Chinese	A	A	G	G	A	A	C	C
	123	C540	Indian	G	G	A	A	A	A	C	C
	124	C545	Indian	G	A	A	A	A	G	C	C
	125	C548	Indian	G	G	G	A	A	G	C	C
	126	C55	Chinese	G	A	A	A	A	G	C	C
	127	C552	Indian	G	A	A	A	G	G	C	C
	128	C554	Indian	G	A	G	A	G	G	C	C
	129	C56	Chinese	G	A	A	A	A	A	C	C
	130	C565	Indian	G	A	G	G	A	G	C	C
	131	C568	Indian	G	A	G	G	A	G	C	C
	132	C57	Chinese	G	A	G	A	A	G	C	C
	133	C58	Chinese	G	A	G	A	G	G	C	C
	134	C592	Indian	G	A	G	A	A	G	C	C
	135	C60	Chinese	G	A	A	A	G	G	C	C
	136	C606	Malay	G	G	G	A	A	G	C	C
	137	C61	Chinese	G	A	G	A	A	A	C	C
	138	C610	Malay	G	A	G	A	A	G	C	C
	139	C613	Indian	G	G	G	A	A	A	C	C
	140	C614	Malay	G	G	G	A	G	G	C	C
	141	C615	Malay	G	G	A	A	A	G	C	C
	142	C616	Malay	G	A	A	A	A	A	C	C
	143	C617	Malay	G	A	G	A	A	A	C	C
	144	C619	Chinese	G	A	G	A	G	G	C	C
	145	C62	Chinese	G	A	A	A	A	G	C	C
	146	C620	Malay	A	A	A	A	G	G	C	C
	147	C621	Malay	G	G	A	A	A	A	C	C
	148	C622	Malay	G	G	G	A	G	G	C	C
	149	C624	Malay	G	G	A	A	A	G	C	C
	150	C628	Indian	A	A	G	A	G	G	C	C
	151	C63	Chinese	G	A	G	A	G	G	C	C
	152	C632	Indian	G	G	A	A	A	G	T	T
	153	C635	Indian	G	A	A	A	G	G	C	C
	154	C636	Indian	G	A	G	A	A	G	C	T
	155	C64	Chinese	G	G	A	A	G	G	C	C
	156	C641	Indian	G	A	A	A	A	G	C	C
	157	C642	Indian	A	A	G	A	A	G	C	C
	158	C648	Indian	G	A	G	G	A	A	C	C
	159	C649	Indian	G	G	G	G	G	G	C	C
	160	C65	Chinese	G	G	A	A	A	A	C	C
	161	C650	Indian	A	A	G	A	A	G	C	C
	162	C652	Indian	G	A	G	A	A	A	C	C
	163	C653	Indian	G	G	A	A	G	G	C	C
	164	C656	Indian	G	G	G	A	A	G	C	C
	165	C657	Indian	A	A	G	A	G	G	C	C
	166	C662	Indian	G	A	G	A	G	G	C	C
	167	C67	Chinese	G	A	A	A	G	G	C	C
	168	C68	Chinese	G	G	G	A	A	G	C	C
	169	D1	Indian	G	A	A	A	G	G	C	C
	170	D10	Indian	G	G	A	A	A	A	C	T
	171	D12	Indian	G	A	G	G	A	A	C	C
	172	D13	Indian	G	A	A	A	G	G	C	C
	173	D14	Indian	G	A	G	G	A	G	C	C
	174	D20	Indian	G	A	G	A	G	G	C	C
	175	D21	Indian	G	A	G	A	G	G	C	C
	176	D23	Indian	G	A	G	A	A	G	C	T
	177	D28	Indian	G	A	G	A	A	G	C	C
	178	D3	Indian	G	G	G	G	A	G	C	C
	179	D35	Indian	G	G	A	A	A	G	C	C
	180	D36	Indian	A	A	G	A	A	G	C	C
	181	D37	Indian	A	A	G	A	A	G	C	C
	182	D39	Indian	G	A	G	A	A	G	T	T
	183	D4	Indian	G	A	G	A	G	G	C	C
	184	D40	Indian	G	A	G	A	A	G	C	C
	185	D43	Indian	G	A	G	A	A	G	T	T
	186	D44	Indian	G	A	G	A	A	G	C	C
	187	D46	Indian	G	G	A	A	G	G	C	C
	188	D48	Indian	G	A	A	A	A	G	C	C
	189	D5	Indian	G	A	G	A	A	G	C	C
	190	D50	Indian	G	A	G	A	A	G	C	T
	191	D52	Indian	G	G	G	A	G	G	T	T
	192	D53	Indian	A	A	A	A	A	G	C	C
	193	D54	Indian	G	G	A	A	A	G	C	T
	194	D57	Indian	A	A	G	A	G	G	C	T
	195	D58	Indian	G	G	G	A	A	G	C	T
	196	D59	Indian	G	G	A	A	G	G	C	C
	197	D6	Indian	G	A	G	G	G	G	C	C
	198	D62	Indian	G	G	G	A	A	G	C	T
	199	D64	Indian	A	A	G	G	A	G	C	C
	200	D67	Indian	A	A	G	G	G	G	C	T
	201	D68	Indian	G	G	G	A	G	G	C	C
	202	D69	Indian	G	A	A	A	G	G	C	C
	203	D70	Indian	G	A	A	A	A	A	C	C
	204	D74	Indian	G	A	G	G	A	G	C	C
	205	D77	Indian	G	A	A	A	A	A	C	C
	206	D79	Indian	G	G	G	A	G	G	C	C
	207	D86	Indian	A	A	G	G	G	G	C	C
	208	E100	Malay	G	A	G	A	G	G	C	C
	209	E103	Malay	G	A	G	G	G	G	C	C
	210	E104	Malay	G	G	A	A	G	G	C	C
	211	E130	Malay	G	A	G	G	A	A	C	C
	212	E131	Malay	A	A	G	A	G	G	C	T
	213	E142	Malay	G	G	A	A	G	G	C	C
	214	E143	Malay	G	G	G	A	A	G	C	C
	215	E144	Malay	G	G	G	A	A	G	C	C
	216	E151	Malay	G	A	G	A	A	A	C	C
	217	E154	Malay	A	A	G	A	A	A	C	C
	218	E157	Malay	G	G	G	G	A	G	C	C
	219	E158	Malay	A	A	G	A	A	G	C	C
	220	E159	Malay	G	G	A	A	G	G	C	C
	221	E169	Malay	A	A	A	A	G	G	C	C
	222	E171	Malay	G	A	A	A	G	G	C	C
	223	E172	Malay	G	G	G	A	A	A	C	C
	224	E28	Chinese	G	G	G	A	A	G	C	C
	225	E48	Malay	G	G	A	A	A	G	C	C
	226	E65	Malay	G	G	G	A	A	A	C	C
	227	E68	Malay	G	A	G	A	A	G	C	C
	228	E76	Malay	G	A	G	A	A	G	C	C
	229	E79	Malay	G	G	A	A	G	G	C	C
	230	E80	Malay	G	G	A	A	A	G	C	C
	231	E91	Malay	G	A	G	A	A	G	C	C
	232	E99	Malay	G	G	G	A	G	G	C	C
	233	G1	Chinese	G	G	A	A	A	G	C	C
	234	G10	Chinese	G	A	A	A	A	G	C	C
	235	G11	Chinese	G	A	A	A	A	A	C	C
	236	G13	Chinese	G	G	A	A	A	G	C	C
	237	G16	Chinese	G	A	A	A	A	G	C	C
	238	G18	Chinese	A	A	A	A	A	A	C	C
	239	G26	Chinese	G	G	G	A	A	G	C	C
	240	G30	Chinese	G	G	G	A	G	G	C	C
	241	G33	Chinese	G	A	A	A	A	G	C	C
	242	G35	Chinese	G	G	G	G	G	G	C	C
	243	G37	Chinese	G	G	A	A	A	A	C	C
	244	G39	Chinese	G	G	G	G	A	G	C	C
	245	G7	Chinese	G	A	G	G	A	G	C	C
	246	G9	Chinese	G	A	A	A	A	G	C	C
	247	P95	Indian	G	A	A	A	A	G	C	T
	248	Q1	Chinese	G	G	G	A	A	A	C	C
	249	Q2	Chinese	G	A	G	A	G	G	C	C
	250	Q5	Chinese	G	G	G	A	A	G	C	C
